# Supplementary material for: Familial clustering of dysbiotic oral and fecal microbiomes in juvenile dermatomyositis
Source: Sci Rep. 2024 Jul 12;14:16158. doi: 10.1038/s41598-024-60225-0 (PMC11245510; doi:10.1038/s41598-024-60225-0)
Supplement: Supplementary file 1 — Supplementary Table 1. [file 41598_2024_60225_MOESM1_ESM.xlsx]

## Sheet: Table S1
Table S1. Catalog of samples collected at SCH and NIH as part of the present study. Study participants from both sites were ultimately assigned a person ID of the same format ("JDM" followed by 4-digit family ID followed by relationship code; "A" = proband, "M" = mother, "F" = father, "R" = sibling). Study participants recruited at the NIH site were originally assigned a different person ID.
Family ID	Person ID	Relationship to JDM proband within each family	Stool	Saliva	Subgingival Plaque	Anterior Plaque	Posterior Plaque
1	JDM0001A	Proband		X	X
	JDM0001M	Mother		X	X
	JDM0001R1	Sibling		X	X
2	JDM0002A	Proband	X	X	X
	JDM0002F	Father	X	X	X
	JDM0002M	Mother	X	X	X
	JDM0002R1	Sibling	X	X	X
3	JDM0003A	Proband	X	X	X
	JDM0003F	Father	X	X	X
	JDM0003M	Mother	X	X	X
	JDM0003R1	Sibling	X	X	X
4	JDM0004A	Proband		X	X
	JDM0004F	Father		X	X
	JDM0004M	Mother		X	X
	JDM0004R1	Sibling		X	X
5	JDM0005A	Proband	X	X	X
	JDM0005M	Mother	X	X	X
7	JDM0007A	Proband	X	X	X
	JDM0007F	Father	X	X	X
	JDM0007M	Mother	X	X	X
	JDM0007R1	Sibling	X	X	X
8	JDM0008A	Proband	X	X	X
	JDM0008F	Father	X	X	X
	JDM0008M	Mother	X	X	X
	JDM0008R1	Sibling	X		X
10	JDM0010A	Proband		X	X
	JDM0010F	Father		X	X
	JDM0010M	Mother		X	X
	JDM0010R1	Sibling	X	X	X
11	JDM0011A	Proband		X	X
	JDM0011F	Father		X	X
	JDM0011M	Mother		X	X
	JDM0011R1	Sibling		X	X
12	JDM0012A	Proband		X	X
	JDM0012M	Mother		X	X
14	JDM0014A	Proband	X	X	X
	JDM0014F	Father	X	X	X
	JDM0014M	Mother	X	X	X
	JDM0014R1	Sibling	X	X	X
15	JDM0015A	Proband		X	X
	JDM0015M	Mother		X	X
	JDM0015R1	Sibling		X	X
16	JDM0016A	Proband		X	X
	JDM0016F	Father		X	X
	JDM0016R1	Sibling		X	X
17	JDM0017A	Proband		X	X
	JDM0017M	Mother		X	X
	JDM0017R1	Sibling		X	X
18	JDM0018A	Proband		X	X
	JDM0018M	Mother		X	X
	JDM0018R1	Sibling		X	X
19	JDM0019A	Proband		X	X
	JDM0019F	Father		X	X
	JDM0019M	Mother		X	X
	JDM0019R1	Sibling			X
20	JDM0020A	Proband		X	X
	JDM0020M	Mother		X	X
	JDM0020R1	Sibling		X	X
	JDM0020R2	Sibling		X	X
21	JDM0021A	Proband		X
	JDM0021M	Mother		X
	JDM0021R1	Sibling		X
101	JDM0101A	Proband		X	X	X	X
	JDM0101F	Father		X	X
	JDM0101M	Mother		X	X
	JDM0101R1	Sibling		X	X	X	X
102	JDM0102A	Proband		X	X	X	X
	JDM0102M	Mother		X	X
	JDM0102R1	Sibling		X	X	X	X
103	JDM0103A	Proband		X	X	X	X
	JDM0103M	Mother		X	X
	JDM0103R1	Sibling		X	X	X	X
104	JDM0104A	Proband		X	X	X	X
	JDM0104F	Father		X	X
	JDM0104M	Mother		X	X
	JDM0104R1	Sibling		X	X	X	X
105	JDM0105A	Proband		X	X	X	X
	JDM0105F	Father		X	X
	JDM0105M	Mother		X	X
	JDM0105R1	Sibling		X	X	X	X
106	JDM0106A	Proband		X	X	X	X
	JDM0106F	Father		X	X
	JDM0106M	Mother		X	X
	JDM0106R1	Sibling		X	X	X	X
107	JDM0107A	Proband	X	X	X	X	X
	JDM0107F	Father	X	X	X
	JDM0107R1	Sibling	X	X	X	X	X
108	JDM0108A	Proband	X			X	X
	JDM0108M	Mother	X	X	X
	JDM0108R1	Sibling	X	X	X	X	X
109	JDM0109A	Proband		X	X
	JDM0109F	Father		X	X
	JDM0109M	Mother		X	X
	JDM0109R1	Sibling		X	X	X	X
110	JDM0110A	Proband	X	X	X	X	X
	JDM0110F	Father	X	X	X
	JDM0110M	Mother	X	X	X
	JDM0110R1	Sibling	X	X	X	X	X
